# Supplementary material for: Structure and flexibility of the yeast NuA4 histone acetyltransferase complex
Source: eLife. 2022 Oct 20;11:e81400. doi: 10.7554/eLife.81400 (PMC9643008; doi:10.7554/eLife.81400)
Supplement: Figure 1—figure supplement 1—source data 1. — For panel A. [file elife-81400-fig1-figsupp1-data1.zip]

Archive with 3 entries (3 files):
- Figure 1-figure supplement 1-source data 1/2017_11_03 NuA4 post_IgG_TEV_CBP  [Flamingo].scn
- Figure 1-figure supplement 1-source data 1/2017_11_03 NuA4 post_IgG_TEV_CBP  [Flamingo].tif
- Figure 1-figure supplement 1-source data 1/2017_11_03 NuA4 post_IgG_TEV_CBP  [Flamingo]_withoutLabels.tif
