# Supplementary material for: Structure and flexibility of the yeast NuA4 histone acetyltransferase complex
Source: eLife. 2022 Oct 20;11:e81400. doi: 10.7554/eLife.81400 (PMC9643008; doi:10.7554/eLife.81400)
Supplement: Figure 3—source data 1. — For panel C. [file elife-81400-fig3-data1.zip]

Archive with 3 entries (3 files):
- Figure 3-source data 1/2020-08-18 nuA4 HAT TINTIN Pretty Gel.scn
- Figure 3-source data 1/2020-08-18 nuA4 HAT TINTIN Pretty Gel.tif
- Figure 3-source data 1/2020-08-18 nuA4 HAT TINTIN Pretty Gel_withoutLabels.tif
